# Supplementary material for: Urinary Metabolomics for the Prediction of Radiation-Induced Cardiac Dysfunction
Source: Metabolites. 2023 Apr 6;13(4):525. doi: 10.3390/metabo13040525 (PMC10146652; doi:10.3390/metabo13040525)
Supplement: Supplementary file 1 [file metabolites-13-00525-s001.zip]

Archive with 1 entries (1 files):
- metabolites-2306312-supplementary.pdf
